# Supplementary material for: Guided SEFFI and CaHA: A Retrospective Observational Study of an Innovative Protocol for Regenerative Aesthetics
Source: J Clin Med. 2024 Jul 26;13(15):4381. doi: 10.3390/jcm13154381 (PMC11313436; doi:10.3390/jcm13154381)
Supplement: Supplementary file 1 [file jcm-13-04381-s001.zip]

Archive with 1 entries (1 files):
- jcm-3086840-supplementary.pdf
